# Supplementary material for: Lympho-Hematopoietic Microenvironments and Fish Immune System
Source: Biology (Basel). 2022 May 13;11(5):747. doi: 10.3390/biology11050747 (PMC9138301; doi:10.3390/biology11050747)
Supplement: Supplementary file 1 [file biology-11-00747-s001.zip]

Archive with 1 entries (1 files):
- biology-1697763-supplementary.pdf
